# Supplementary material for: A Common Variant in CLDN14 is Associated with Primary Biliary Cirrhosis and Bone Mineral Density
Source: Sci Rep. 2016 Feb 4;6:19877. doi: 10.1038/srep19877 (PMC4740766; doi:10.1038/srep19877)
Supplement: Supplementary Information [file srep19877-s1.xls]

## Sheet: Sheet1
Table S1: Association analysis of 72 genome-wide significant BMD SNPs in PBC GWAS datasets.
SNP	Chr	Position	Genes	BMD				PBC risk allele	WTCCC dataset (N=7003)				Italian dataset (N=1389)				Combined analysis
				Trait	RA	effect	P-value		OR	L95	U95	P-value	OR	L95	U95	P-value	OR	P-value	Pfdr	Q	I2
rs9921222	16	375782	AXIN1	LSBMD	T	0.04	1e-16	T	1.048	0.9654	1.138	0.2625	0.9603	0.799	1.154	0.6659	1.03289	0.397523	0.821585	0.723501	0
rs3755955	4	994414	IDUA	LSBMD	A	0.06	5e-15	A	0.9893	0.882	1.11	0.8536	1.146	0.9124	1.44	0.2407	1.01917	0.716595	0.911198	1.27492	0.215639
rs13336428	16	1532463	C16orf38	FNBMD	A	0.04	1e-16	A	0.9826	0.9032	1.069	0.6823	1.05	0.8776	1.257	0.5926	0.994457	0.886382	0.980528	0.4306	0
rs2887571	12	1638171	ERC1	LSBMD	A	0.04	6e-12	G	1.007	0.9154	1.107	0.8899	1.145	0.9452	1.388	0.1662	1.03297	0.456499	0.821698	1.38141	0.276103
rs4790881	17	2068932	SMG6	FNBMD	C	0.05	1e-18	C	1.036	0.9456	1.135	0.4481	0.9492	0.7719	1.167	0.6209	1.02131	0.6207	0.877186	0.575758	0
rs2273061	20	10639543	JAG1	LSBMD	G	0.07	5e-08	A	0.9508	0.8746	1.034	0.237	0.9292	0.7797	1.107	0.4121	0.946769	0.155156	0.574106	0.05374	0
rs3790160	20	10639988	JAG1	LSBMD	C	0.05	3e-19	C	0.9537	0.8791	1.035	0.2538	1.162	0.9738	1.387	0.09584	0.936682	0.083059	0.558272	1.07114	0.066418
rs4796995	18	13708574	C18orf19	FNBMD	G	0.03	5e-08	G	0.9117	0.8368	0.9932	0.03442	0.9539	0.7955	1.144	0.6102	0.919249	0.033291	0.47939	0.195054	0
rs4985155	16	15129459	NTAN1	FNBMD	A	0.03	2e-10	G	1.011	0.9275	1.103	0.7977	0.9456	0.7824	1.143	0.5629	0.99947	0.989419	0.989419	0.396573	0
rs7108738	11	15710084	SOX6	FNBMD	T	0.08	1e-15	G	1.122	1.006	1.25	0.03834	0.9759	0.7921	1.202	0.8188	1.08888	0.08438	0.558272	1.34828	0.258313
rs9466056	6	21384613	CDKAL1	FNBMD	A	0.04	3e-13	A	0.9418	0.8648	1.026	0.1678	1.056	0.8787	1.268	0.5627	0.961095	0.314753	0.793402	1.22562	0.184083
rs7521902	1	22490724	WNT4	LSBMD	A	0.05	1e-10	A	0.9518	0.8642	1.048	0.3159	1.154	0.9004	1.479	0.2577	0.976215	0.600046	0.877186	2.01062	0.502641
rs6426749	1	22711473	ZBTB40	FNBMD	G	0.11	7e-57	C	0.9493	0.8515	1.058	0.3478	0.9667	0.772	1.21	0.7678	0.952572	0.330584	0.793402	0.020309	0
rs10835187	11	27505677	LIN7C	LSBMD	T	0.03	5e-08	C	1.001	0.9212	1.088	0.9828	0.9702	0.8146	1.156	0.7349	0.995252	0.901051	0.980528	0.100168	0
rs7953528	12	28017159	KLHDC5	FNBMD	T	0.05	2e-12	A	1.01	0.9052	1.127	0.8576	0.9769	0.7807	1.222	0.838	1.00353	0.943976	0.980528	0.068505	0
rs3905706	10	28479942	MPP7	LSBMD	C	0.05	2e-16	T	0.9923	0.8953	1.1	0.8833	1.058	0.8404	1.332	0.6304	1.00294	0.951116	0.980528	0.24826	0
rs163879	11	30951674	DCDC5	LSBMD	T	0.04	2e-11	C	0.979	0.8963	1.069	0.6364	0.9546	0.7761	1.174	0.6601	0.975207	0.544468	0.853264	0.048322	0
rs10416218	19	33599127	GPATCH1	LSBMD	T	0.04	7e-11	C	1.064	0.9684	1.169	0.1966	1.041	0.8575	1.264	0.6849	1.05957	0.180488	0.618816	0.039484	0
rs170183	21	37848334	CLDN14	hip female	A	1.92	4e-09	G	0.8911	0.8197	0.9687	0.006781	0.8154	0.6841	0.9719	0.02269	0.876621	0.000625	0.015	0.800957	0
rs10226308	7	37938422	TXNDC3	LSBMD	A	0.06	6e-13	G	1.04	0.9351	1.157	0.468	0.9403	0.7604	1.163	0.5698	1.0192	0.694971	0.90978	0.691775	0
rs6959212	7	38128326	STARD3NL	LSBMD	T	0.07	4e-38	T	0.9353	0.8566	1.021	0.1364	0.944	0.7864	1.133	0.5366	0.93693	0.106924	0.558272	0.008015	0
rs430727	3	41128564	CTNNB1	FNBMD	T	0.06	4e-25	T	1.06	0.9762	1.15	0.1663	1.052	0.8856	1.249	0.5652	1.05851	0.133606	0.558272	0.006052	0
rs4792909	17	41798824	SOST	FNBMD	G	0.04	2e-11	T	1.025	0.9399	1.119	0.5719	0.8681	0.7172	1.051	0.1468	0.996317	0.926968	0.980528	2.41134	0.585292
rs227584	17	42225547	C17orf53	FNBMD	A	0.06	3e-24	C	0.9983	0.9116	1.093	0.9713	1.125	0.924	1.369	0.2411	1.01947	0.646813	0.895587	1.16704	0.143131
rs7584262	2	42250549	PKDCC	FNBMD	C	0.04	1e-09	T	0.9783	0.8855	1.081	0.6658	0.9338	0.7646	1.14	0.5018	0.969275	0.492888	0.850303	0.166861	0
rs9533090	13	42951449	AKAP11	LSBMD	T	0.1	5e-68	T	1.206	1.11	1.311	9.317e-06	1.197	1.006	1.424	0.04278	1.20433	1.15e-06	4.14e-05	0.00581	0
rs1021188	13	43116133	TNFSF11	Cortical vBMD	C	0.15	4e-14	C	0.9325	0.835	1.041	0.2148	0.9996	0.7841	1.274	0.9973	0.943672	0.258305	0.743918	0.260668	0
rs1864325	17	43977827	MAPT	LSBMD	T	0.04	5e-11	T	0.7994	0.7237	0.8831	1.032e-05	0.7457	0.6069	0.9162	0.005222	0.788953	2.19e-07	1.5768e-05	0.355074	0
rs11755164	6	44639184	SUPT3H	LSBMD	T	0.04	6e-11	T	1.052	0.9638	1.149	0.2558	0.9687	0.8007	1.172	0.7438	1.03697	0.371173	0.821585	0.594885	0
rs7932354	11	46722221	ARHGAP1	FNBMD	C	0.05	5e-18	T	1.032	0.9432	1.13	0.4898	0.9633	0.7805	1.189	0.7278	1.02107	0.62134	0.877186	0.348078	0
rs12821008	12	49474605	DHH	LSBMD	C	0.05	1e-15	T	1.017	0.9346	1.106	0.6998	1.036	0.8646	1.242	0.6997	1.02038	0.605519	0.877186	0.033031	0
rs1564981	16	50986308	CYLD	LSBMD	A	0.04	2e-10	A	1.046	0.9638	1.136	0.2813	0.9928	0.8342	1.182	0.9354	1.03887	0.312835	0.793402	0.147963	0
rs1566045	16	51021803	SALL1	FNBMD	T	0.06	2e-22	C	0.9826	0.8877	1.088	0.7351	0.8904	0.7193	1.102	0.2866	0.964879	0.444824	0.821585	0.667758	0
rs2016266	12	53727955	SP7	LSBMD	A	0.05	3e-20	G	0.9159	0.8388	1	0.05016	1	0.833	1.201	0.9976	0.931156	0.077674	0.558272	0.720985	0
rs736825	12	54417576	HOXC6	LSBMD	G	0.05	8e-16	G	1.064	0.976	1.159	0.1592	1.054	0.8761	1.269	0.5759	1.0622	0.1305	0.558272	0.008229	0
rs1373004	10	54427825	MBL2	LSBMD	T	0.06	2e-12	T	0.9248	0.8073	1.059	0.259	0.9581	0.7039	1.304	0.7854	0.930136	0.253591	0.743918	0.042346	0
rs4233949	2	54659707	SPTBN1	LSBMD	G	0.05	2e-18	C	0.996	0.9158	1.083	0.9252	1.106	0.9271	1.318	0.264	1.01545	0.691876	0.90978	1.10421	0.094375
rs3736228	11	68201295	LRP5	LSBMD	T	0.08	2e-26	T	1.016	0.9073	1.138	0.782	1.172	0.9128	1.506	0.2129	1.04099	0.445025	0.821585	1.04118	0.039553
rs12407028	1	68647716	WLS	LSBMD	C	0.08	3e-45	C	0.9349	0.8588	1.018	0.1205	0.9721	0.806	1.172	0.7669	0.941135	0.124134	0.558272	0.138211	0
rs1430740	1	68657510	GPR177	spine	NA	NA	1e-11	T	1.1	1.009	1.199	0.03025	1.089	0.9079	1.307	0.3569	1.09797	0.018878	0.339804	0.009572	0
rs7217932	17	69949016	SOX9	FNBMD	G	0.03	2e-11	A	1.015	0.9337	1.104	0.7216	1.059	0.8883	1.262	0.5241	1.0016	0.96691	0.980528	0.52906	0
rs227425	14	70456699	SMOC1	spine	G	2.2	4e-13	G	0.9777	0.9004	1.062	0.5925	0.9733	0.8185	1.157	0.759	0.976887	0.537801	0.853264	0.002124	0
rs11864477	16	77427769	ADAMTS18	hip,BMD	C	0.04	2e-08	C	1.002	0.8727	1.15	0.9815	0.836	0.5934	1.178	0.3057	0.976952	0.721365	0.911198	0.92279	0
rs7071206	10	79401316	KCNMA1	LSBMD	T	0.06	5e-19	C	1.056	0.9545	1.169	0.29	0.9302	0.753	1.149	0.5025	1.03136	0.506756	0.850303	1.12637	0.112191
rs10048146	16	86710660	FOXL1	FNBMD	G	0.05	1e-14	G	0.9461	0.8526	1.05	0.2966	0.9018	0.6944	1.171	0.438	0.939912	0.208967	0.654158	0.111649	0
rs11951031	5	88138731	MEF2C	NA	T	0.2	9e-09	T	1.054	0.8845	1.255	0.5589	0.7478	0.5051	1.107	0.1467	0.995483	0.955778	0.980528	2.45002	0.59184
rs1366594	5	88376061	MEF2C	FNBMD	C	0.08	4e-61	C	0.9547	0.8787	1.037	0.274	0.8623	0.7218	1.03	0.1025	0.988462	0.762237	0.930188	3.77382	0.735016
rs6532023	4	88773849	MEPE	LSBMD	G	0.06	1e-27	T	1.068	0.9784	1.165	0.142	0.9958	0.8319	1.192	0.9631	1.05375	0.19263	0.630425	0.470334	0
rs1286083	14	91442779	RPS6KA5	FNBMD	T	0.05	2e-15	C	1.034	0.9257	1.154	0.5561	1.067	0.8675	1.313	0.5384	1.04124	0.416888	0.821585	0.06883	0
rs10429035	7	96119481	FLJ42280	hip	NA	NA	4e-12	A	0.9167	0.833	1.009	0.07487	0.921	0.744	1.14	0.4496	0.917419	0.053151	0.558272	0.001538	0
rs4727338	7	96120675	SLC25A13	FNBMD	G	0.08	8e-48	G	1.043	0.955	1.139	0.3493	1.012	0.8447	1.212	0.8975	1.03697	0.369115	0.821585	0.086519	0
rs7084921	10	101813802	CPN1	FNBMD	C	0.03	9e-10	T	0.9511	0.8738	1.035	0.2458	0.9134	0.7649	1.091	0.3172	0.943978	0.139568	0.558272	0.162522	0
rs11623869	14	103883633	MARK3	FNBMD	T	0.04	5e-16	T	0.9857	0.9031	1.076	0.7462	0.8666	0.7252	1.036	0.1151	0.961324	0.324996	0.793402	1.61729	0.381682
rs1053051	12	107367225	C12orf23	FNBMD	T	0.03	1e-09	C	1.033	0.9497	1.123	0.452	1.017	0.8519	1.215	0.8485	1.02367	0.545999	0.853264	0.243083	0
rs1026364	3	113370010	KIAA2018	FNBMD	G	0.03	4e-10	T	0.9967	0.9121	1.089	0.9425	0.9565	0.796	1.149	0.6356	0.988971	0.785512	0.942614	0.156491	0
rs1878526	2	119038598	INSIG2	LSBMD	G	0.04	1e-10	A	1.096	0.988	1.215	0.08323	0.9518	0.7559	1.198	0.6744	1.07025	0.159474	0.574106	1.19698	0.164567
rs4355801	8	119923873	TNFRSF11B	NA	A	0.09	8e-10	G	1	0.9206	1.087	0.9936	1.193	0.9981	1.427	0.05244	1.03173	0.414573	0.821585	3.09446	0.676842
rs7839059	8	119976542	TNFRSF11B	Cortical vBMD	A	0.1	1e-10	A	0.9992	0.9159	1.09	0.9863	0.9621	0.8036	1.152	0.6735	0.992061	0.841973	0.962255	0.137549	0
rs2062377	8	120007420	TNFRSF11B	LSBMD	A	0.08	3e-39	T	1.028	0.9461	1.116	0.5182	1.214	1.017	1.449	0.03213	1.05928	0.133195	0.558272	2.77818	0.640052
rs13245690	7	120785064	C7orf58	LSBMD	G	0.05	2e-11	G	1.024	0.9404	1.114	0.5903	1.077	0.9026	1.286	0.4091	1.03379	0.395843	0.821585	0.254356	0
rs4609139	7	120903815	C7orf58	NA	T	0.08	1e-10	T	1.056	0.9691	1.15	0.2146	1.106	0.9263	1.321	0.2652	1.06532	0.108551	0.558272	0.211829	0
rs2908004	7	120969769	WNT16	NA	G	0.16	1e-15	A	0.9679	0.8898	1.053	0.4483	0.9827	0.8241	1.172	0.8456	0.970636	0.441555	0.821585	0.023245	0
rs3801387	7	120974765	WNT16	LSBMD	A	0.09	3e-51	G	1.045	0.9522	1.146	0.3556	0.8744	0.72	1.062	0.1759	1.01085	0.800892	0.945315	2.63036	0.619824
rs271170	6	133315804	LOC285735	Cortical vBMD	T	0.11	3e-12	T	1.034	0.9466	1.129	0.4582	0.7813	0.6464	0.9445	0.01075	0.983586	0.685329	0.90978	6.89946	0.855061
rs7851693	9	133478827	FUBP3	FNBMD	G	0.05	3e-22	G	1.043	0.9575	1.137	0.3326	1.041	0.867	1.249	0.669	1.04264	0.290793	0.793402	0.000347	0
rs7812088	7	150919829	ABCF2	FNBMD	G	0.05	7e-09	A	0.9258	0.814	1.053	0.24	1.18	0.8908	1.564	0.2482	0.965541	0.556992	0.853264	2.36504	0.577175
rs6909279	6	151895456	C6orf97, ESR1	Cortical vBMD	G	0.09	1e-09	G	0.9825	0.9029	1.069	0.6828	1.012	0.8484	1.206	0.8978	0.987942	0.754998	0.930188	0.087942	0
rs4869742	6	151907748	C6orf97	LSBMD	T	0.08	4e-35	T	0.9556	0.8726	1.046	0.3264	1.047	0.8709	1.26	0.6228	0.972843	0.50782	0.850303	0.760114	0
rs344081	3	156555984	LEKR1	LSBMD	C	0.06	4e-12	C	1.111	0.9808	1.258	0.09799	1.121	0.8677	1.449	0.3813	1.11291	0.061391	0.558272	0.003802	0
rs6710518	2	166583244	GALNT3	FNBMD	T	0.06	5e-10	T	0.9856	0.9075	1.07	0.7297	1.12	0.9399	1.334	0.2054	1.00874	0.81943	0.951596	1.67185	0.40186
rs479336	1	172199573	DNM3	FNBMD	T	0.04	9e-15	G	1.004	0.9117	1.106	0.9345	1.003	0.8296	1.213	0.9738	1.00379	0.931171	0.980528	8.4e-05	0
rs9287237	1	240597214	FMN2	Trabecular vBMD	G	0.19	2e-09	T	0.9108	0.8117	1.022	0.1124	0.9452	0.7396	1.208	0.6527	0.916922	0.103015	0.558272	0.0719	0
The association tests were perfomed using logistic regresion ajusted for principal components and sex.
Abbreviation: LSBMD, Lumbar Spine Bone Mineral Density; FNBMD, femoral neck Bone Mineral Density; RA,risk allele.
